# Supplementary material for: Local genetic covariance between serum urate and kidney function estimated with Bayesian multitrait models
Source: G3 (Bethesda). 2022 Jul 25;12(9):jkac158. doi: 10.1093/g3journal/jkac158 (PMC9434310; doi:10.1093/g3journal/jkac158)
Supplement: jkac158_Supplementary_Table_1_2 [file jkac158_supplementary_table_1_2.zip]

Archive with 2 entries (2 files):
- jkac158_Supplementary_Table_1.csv
- jkac158_Supplementary_Table_2.csv
