# Supplementary material for: Local genetic covariance between serum urate and kidney function estimated with Bayesian multitrait models
Source: G3 (Bethesda). 2022 Jul 25;12(9):jkac158. doi: 10.1093/g3journal/jkac158 (PMC9434310; doi:10.1093/g3journal/jkac158)
Supplement: jkac158_Supplementary_Table_1_2 [file jkac158_supplementary_table_1_2.zip › jkac158_Supplementary_Table_1.csv]

Chromosome	Locus	Covariance estimate [LCL, UCL]*	Variance estimate SU*	Variance estimate eGFR*	Window size	First BP position of window	Last BP position of window	UK Biobank validation covariance estimate [LCL, UCL]*	Literature validation	Novel shared loci	Correlation estimate	Correlation estimate LCL	Correlation estimate UCL
1	GLIS1	0.789 [0.459, 1.14]	1.26	0.883	8 (rs808860-rs1183394)	54208835	54222571			Yes	0.77350011	0.766029757	1
1	GLIS1	0.789 [0.459, 1.14]	1.26	0.883	6 (rs114573181-rs1183394)	54206980	54222571			Yes	0.77357382	0.766029757	1
1	GLIS1	0.789 [0.459, 1.14]	1.26	0.883	5 (rs797896-rs1183394)	54196929	54222571			Yes	0.77357382	0.766029757	1
1	---	-1.16 [-1.82, -0.608]	0.861	1.64	3 (rs34820145-rs12141441)	82934096	82944182			Yes	-0.99196468	-1	-1
1	---	-1.16 [-1.82, -0.608]	0.861	1.64	4 (rs34820145-rs12409726)	82943781	82944926			Yes	-0.99196468	-1	-1
1	---	-1.16 [-1.82, -0.608]	0.861	1.64	3 (rs12143151-rs12409726)	82934096	82944926			Yes	-0.99196468	-1	-1
1	CELSR2	-1.2 [-2.24, -0.568]	0.673	3.16	12 (rs6698843-rs599839)	109810200	109822166			Yes	-0.833706551	-1	-0.739901444
1	CELSR2	-1.2 [-2.24, -0.568]	0.673	3.16	11 (rs72703203-rs599839)	109806834	109822166			Yes	-0.833706551	-1	-0.739901444
1	CELSR2	-1.2 [-2.18, -0.556]	0.672	3.16	9 (rs7528419-rs599839)	109817192	109822166			Yes	-0.833851931	-1	-0.739901444
2	DDX1/---	-1.69 [-3.01, -0.612]	2.26	1.82	7 (rs807628-rs876718)	15778300	15808935		Leask		-0.842105508	-1	-0.655316937
2	KCNS3	-2.42 [-3.19, -1.59]	2.21	2.7	7 (rs9789415-rs11688124)	18663811	18687888			Yes	-0.998528044	-1	-1
2	KCNS3	-2.42 [-3.19, -1.59]	2.21	2.7	3 (rs9789415-rs4567937)	18663811	18676265			Yes	-0.998790304	-1	-1
2	KCNS3	-2.42 [-3.19, -1.59]	2.21	2.7	2 (rs4381790-rs4567937)	18671795	18676265			Yes	-0.9989271	-1	-1
2	NRBP1/IFT172/FNDC4/GCKR	10.3 [8.43, 12]	15	8.37	16 (Affx-19857019-rs1260333)	27656822	27748624	11.4 [7.42, 15.5]	Leask		0.919247822	0.850067229	0.974057007
2	IFT172/FNDC4/GCKR	11.3 [8.52, 15.8]	15	9.82	13 (rs11126999-rs1260333)	27670307	27748624	11.5 [7.49, 16]	Leask		0.940428015	0.862017191	1
2	LOC654433/PAX8	-1.7 [-2.51, -0.846]	1.75	3.12	7 (rs752590-rs4849181)	113972945	113991970				-0.735700734	-0.811643891	-0.53090131
2	PAX8	-0.99 [-1.7, -0.555]	1.75	2.56	10 (rs4849176-rs6734610)	113977936	114017029				-0.471781819	-0.616322861	-0.333875379
2	EPB41L5	-0.97 [-1.58, -0.36]	0.648	1.6	8 (rs3216703-rs28930677)	120776973	120848049			Yes	-0.968355073	-1	-0.886713766
2	EPB41L5	-0.969 [-1.58, -0.36]	0.648	1.6	6 (rs76081491-rs62166880)	120817780	120848839			Yes	-0.96574616	-1	-0.85506782
2	EPB41L5	-0.969 [-1.58, -0.36]	0.648	1.6	5 (rs12620471-rs62166880)	120821618	120848839			Yes	-0.966586264	-1	-0.85506782
2	EPB41L5	-0.971 [-1.58, -0.36]	0.647	1.59	4 (rs12620471-rs28930677)	120821618	120848049			Yes	-0.969851917	-1	-0.951047167
2	LOC105373585	-4.43 [-6, -2.85]	4.22	4.9	6 (rs11122800-rs2030746)	121305604	121309488			Yes	-0.981894092	-1	-0.911356086
2	LOC105373585	-4.19 [-5.58, -2.57]	4.03	5.07	7 (rs11122800-rs35932591)	121305604	121310704			Yes	-0.933727734	-1	-0.858240457
2	LOC105373585	-4.03 [-5.58, -2.57]	3.61	5.07	6 (rs17050272-rs35932591)	121306440	121310704			Yes	-0.951945241	-1	-0.873548393
2	TFCP2L1	-1.67 [-2.45, -0.98]	1.9	1.72	10 (rs4848698-rs882759)	121980465	122003073				-0.945359676	-1	-0.817918949
2	TFCP2L1	-1.67 [-2.45, -0.98]	1.91	1.72	11 (rs4848698-rs17006283)	121980465	122006851				-0.945124859	-1	-0.817918949
2	TFCP2L1	-1.5 [-2.38, -0.746]	1.88	1.26	2 (rs882759-rs17006283)	122003073	122006851				-0.991728936	-1	-1
2	LRP2	4.58 [2.61, 6.4]	4.14	6.51	6 (rs41268683-rs2075252)	170003432	170010985		Leask		0.898823208	0.802543558	1
2	LRP2	6.22 [3.71, 9.61]	4.78	8.94	3 (rs4667591-rs2075252)	169985418	170010985		Leask		0.993582857	0.997394383	1
2	HOXD13/HOXD12/HOXD10	-2.86 [-4.14, -1.84]	2.46	4.07	5 (rs847153-rs711818)	176962989	176978833		Leask		-0.909968733	-0.999999824	-0.790172346
2	HOXD12	-2.48 [-3.44, -1.43]	2.11	2.99	1 (rs16863549)	176968585	176968585		Leask		-0.998	-1	-1
2	CPS1	6.42 [5.45, 7.65]	3.9	10.8	1 (rs1047891)	211540507	211540507	10.2 [7.05, 14]	Leask		0.998	1	1
2	LOC101928278	-1.29 [-2.51, -0.426]	0.804	3.28	7 (rs7590178-rs2712161)	217618048	217662384			Yes	-0.778570699	-1	-0.492018056
2	LOC101928278	-1.29 [-2.51, -0.426]	0.807	3.28	2 (rs6435954-rs2712161)	217658580	217662384			Yes	-0.779324666	-1	-0.492018056
2	LOC101928278	-1.1 [-1.67, -0.59]	1.19	1.06	3 (rs6723845-rs72951871)	217976591	217977728			Yes	-0.995719708	-1	-1
2	LOC101928278	-1.1 [-1.67, -0.59]	1.19	1.06	4 (rs6723845-rs12464728)	217976591	217978557			Yes	-0.995634731	-1	-1
3	SLC15A2/ILDR1	-2.02 [-3.12, -1.03]	1.52	2.83	9 (rs2049330-rs6438689)	121633904	121665702				-0.986377343	-1	-0.993902203
3	SLC15A2	-2.02 [-3.12, -1.03]	1.52	2.83	7 (rs2049330-rs4285028)	121633904	121660664				-0.987033681	-1	-0.995119863
3	DNAJC13	1.21 [0.758, 1.71]	1.67	0.946	1 (rs78946096)	132188163	132188163				0.998	1	1
4	ADH1B	-0.911 [-1.57, -0.399]	1.51	0.589	1 (rs1229984)	100239319	100239319			Yes	-0.974	-1	-1
4	---/TET2	0.346 [0.151, 0.795]	1.05	1.12	7 (rs7679673-rs2285720)	106061534	106083776			Yes	0.338456316	0.290766592	0.98800651
4	---/USP38	-1.38 [-2.08, -0.632]	1.7	1.19	6 (rs9998017-rs72721005)	144105382	144130103				-0.980993215	-1	-0.952697079
4	USP38	-1.36 [-2.35, -0.654]	1.7	1.17	5 (rs4582112-rs35549285)	144111732	144145739				-0.962892339	-1	-0.993655726
5	ARL15	1.69 [0.838, 2.62]	1.89	3.74	12 (rs4865796-rs31127)	53272664	53314757				0.66562772	0.400328244	1
5	ARL15	1.23 [0.276, 2.41]	1.29	2.96	6 (rs4865796-rs1664795)	53272664	53284841				0.652932391	0.409980256	1
5	SLC22A4/LOC553103/SLC22A5	-1.36 [-2.07, -0.345]	1.47	2.47	18 (rs272893-rs1016988)	131663062	131744574				-0.727019288	-1	-0.559459372
6	GMDS	-1.3 [-2.05, -0.696]	2.05	0.863	5 (rs9503063-rs9378671)	1996658	2041171				-0.989238829	-1	-1
6	RREB1	0.18 [0.0908, 0.306]	1.46	1.99	4 (rs2031552-rs80097396)	7107697	7125529		Leask		0.110427361	0.11307549	0.117620451
6	SLC17A1/SLC17A3/SLC17A2	4.94 [0.863, 8.82]	28.9	4.62	53 (rs1165196-rs629444)	25813150	25885814			Yes	0.449009283	0.10428855	0.680984514
6	SLC17A1/SLC17A3	4.71 [0.213, 8.1]	28.9	4.02	49 (rs1165196-rs12192635)	25813150	25880907			Yes	0.450469731	0.10428855	0.697332127
6	SLC17A1/SLC17A3/SLC17A2	4.87 [0.863, 8.61]	28.8	4.45	56 (rs1165196-rs9467632)	25842605	25865266			Yes	0.448708531	0.102567882	0.682119075
6	SLC17A3	1.7 [0.356, 3.07]	3.59	1.48	17 (rs9393672-rs1165207)	25813150	25889706			Yes	0.799547015	0.313089838	1
6	TTBK1/SLC22A7/CRIP3	-2.24 [-3.31, -1.27]	2.48	2.12	20 (rs2651206-rs2242416)	43213477	43273604				-0.990855007	-1	-0.960851716
6	SLC22A7/CRIP3	-2.23 [-3.31, -1.27]	2.48	2.08	3 (rs56401710-rs2242416)	43269180	43273604				-0.994947431	-1	-1
6	VEGFA	-6.85 [-8.61, -5.48]	6	7.88	1 (rs881858)	43806609	43806609		Leask		-1	-1	-1
6	L3MBTL3	1.02 [0.618, 1.44]	0.791	2.19	9 (rs6569648-rs13209890)	130349119	130396545				0.794679917	0.737892804	0.7938528
6	SMLR1/EPB41L2	0.469 [0.19, 0.852]	1.2	0.967	6 (rs1044303-rs13217139)	131148737	131194481			Yes	0.45356145	0.411651412	0.77436242
7	UNCX	-6.89 [-8.72, -5.18]	5.7	8.67	6 (rs62435140-rs62435146)	1266163	1292021	-7.64 [-11.3, -3.73]	Leask		-0.985638676	-1	-0.938228493
7	UNCX	-6.88 [-8.68, -5.18]	5.67	8.71	7 (rs62435140-rs73670554)	1266163	1295545	-7.64 [-11.3, -3.73]	Leask		-0.984488296	-1	-0.93354024
7	UNCX/---	-6.94 [-8.56, -5.18]	5.67	8.79	13 (rs6950388-rs1880301)	1270699	1307501	-7.65 [-11.3, -3.73]	Leask		-0.987900457	-1	-0.954821703
7	UNCX	-7.03 [-9.13, -5.35]	5.69	8.94	4 (rs6950388-rs75381632)	1270699	1283701	-7.62 [-11.3, -3.58]	Leask		-0.991519032	-1	-0.96302588
7	LOC730338	-2.31 [-3.89, -1.08]	1.52	3.77	5 (rs1102073-rs856554)	46753553	46785285				-0.950346304	-1	-0.901948253
7	LOC730338	-2.31 [-3.89, -0.944]	1.52	3.77	5 (rs700752-rs12537178)	46739722	46760129				-0.950482933	-1	-0.901948253
7	GRB10	0.956 [0.527, 1.46]	1	1.41	4 (rs2240499-rs933360)	50741702	50758245				0.848379027	0.653781411	1
7	GRB10	0.955 [0.527, 1.46]	1	1.41	6 (rs2240499-rs73349015)	50741702	50762833				0.844788841	0.651576511	1
7	---	-0.991 [-1.55, -0.339]	0.914	1.19	11 (rs12537284-rs11976770)	128722790	128755618			Yes	-0.968129138	-1	-0.813747915
7	---	-0.991 [-1.55, -0.339]	0.913	1.19	10 (rs56001581-rs11976770)	128717906	128755618			Yes	-0.968183145	-1	-0.813747915
7	---	-0.993 [-1.55, -0.339]	0.913	1.19	9 (rs13244090-rs11976770)	128725297	128755618			Yes	-0.96909742	-1	-0.830719146
8	STC1	-5.83 [-7.38, -4.46]	4.57	8.05	6 (rs62502212-rs1705690)	23731875	23757657	-13.7 [-19.7, -8.58]	Leask		-0.964982995	-1	-0.916766307
8	STC1	-6.14 [-7.63, -4.73]	4.57	8.33	4 (rs4872203-rs1705690)	23734849	23757657	-13.7 [-19.7, -8.58]	Leask		-0.999807384	-1	-1
9	ENG/AK1	-0.958 [-1.61, -0.422]	1.29	0.864	13 (rs41432051-rs4226)	130602230	130630233			Yes	-0.914026518	-1	-0.837237879
9	ENG/AK1	-0.96 [-1.61, -0.422]	1.29	0.868	16 (rs41432051-rs743539)	130602230	130633904			Yes	-0.914443353	-1	-0.837237879
9	AK1	-0.949 [-1.68, -0.453]	1.29	0.845	10 (rs7865146-rs743539)	130622946	130633904			Yes	-0.91264308	-1	-0.85311178
9	AK1	-0.949 [-1.68, -0.453]	1.29	0.845	8 (rs4837197-rs743539)	130619637	130633904			Yes	-0.912984129	-1	-0.85311178
10	A1CF	4.64 [3.74, 5.66]	7.15	3.18	7 (rs12413118-rs61856594)	52598916	52612662		Leask		0.983217552	0.940143251	0.999999964
10	A1CF	5.46 [3.91, 6.81]	8.76	3.52	2 (rs116916149-rs12769066)	52581892	52637925		Leask		0.997751077	1	1
10	A1CF	4.63 [3.74, 5.66]	7.15	3.13	3 (rs12769066-rs16910442)	52612662	52625270		Leask		0.98679992	0.949215898	0.999999964
10	---/METTL10/FAM175B	1.57 [0.988, 2.25]	1.64	2.54	10 (rs2683585-rs2015169)	126445531	126553456			Yes	0.788469235	0.676723634	0.966661008
10	---/METTL10/FAM175B	1.56 [0.975, 2.25]	1.64	2.53	8 (rs2683585-rs2629528)	126445630	126488660			Yes	0.788174515	0.676723634	0.966661008
10	---/METTL10/FAM175B	1.56 [0.975, 2.25]	1.64	2.53	5 (rs4962696-rs10901823)	126445531	126527715			Yes	0.788153076	0.678813333	0.966661008
11	INS-IGF2/INS/TH/ASCL2	-1.84 [-2.87, -0.845]	2	1.78	8 (rs7948458-rs11042978)	2178267	2181073		Leask		-0.987965115	-1	-0.960209614
11	INS-IGF2/INS	-1.83 [-2.87, -0.845]	1.98	1.77	2 (rs11564723-rs3842752)	2178267	2190951		Leask		-0.985807425	-1	-1
11	INS-IGF2/INS/TH	-1.84 [-2.87, -0.845]	1.99	1.78	4 (rs11564723-rs6356)	2181073	2195981		Leask		-0.990496018	-1	-0.998304444
11	INS/TH/ASCL2	-1.84 [-2.86, -0.833]	1.99	1.78	5 (rs3842752-rs10743152)	2172830	2198418			Yes	-0.990279882	-1	-0.994416382
11	INS/TH/ASCL2	-1.83 [-2.83, -0.833]	2	1.77	11 (rs3842752-rs12364696)	2181073	2215604			Yes	-0.987075511	-1	-0.953715412
11	OR52H1/HBG2	1.37 [0.89, 1.93]	0.952	2.13	13 (rs1995158-rs9804611)	5566030	5588114				0.990736262	1	1
11	OR52H1/HBG2	1.36 [0.862, 1.93]	0.942	2.13	7 (rs10769054-rs7121082)	5566489	5577696				0.988050179	1	1
11	OR52H1/HBG2	1.37 [0.89, 1.93]	0.952	2.13	8 (rs10769054-rs11607359)	5573580	5575976				0.991036257	1	1
11	HBG2	1.35 [0.862, 1.95]	0.933	2.13	2 (rs10500651-rs434320)	5566489	5579122			Yes	0.977761404	1	1
11	HBG2	1.38 [0.89, 1.93]	0.951	2.13	3 (rs434320-rs11607359)	5575976	5579122			Yes	0.991501957	1	1
11	DCDC1	-12.7 [-14.9, -10.7]	9.55	17.3	10 (rs963837-rs10767873)	30751596	30758215	-14.2 [-20, -9.63]	Leask		-0.990266984	-0.999999971	-0.959751824
11	DCDC1	-7.4 [-9.26, -6.1]	5.47	10.1	3 (Affx-35617785-rs628093)	30754837	30754837	-9.98 [-14.9, -5.97]	Leask		-0.999985264	-1	-1
11	DCDC1	-7.4 [-9.26, -6.1]	5.47	10.1	1 (rs55733296)	30749090	30768678	-9.98 [-14.9, -5.97]	Leask		-1	-1	-1
11	---/OVOL1	-5.59 [-8.13, -3.29]	9.55	3.56	7 (rs4014195-rs36008241)	65506822	65553306		Leask		-0.966842325	-1	-0.79942572
12	RERG	-1.18 [-1.81, -0.565]	1.03	1.41	1 (rs11056396)	15344407	15344407		Leask		-1	-1	-1
12	MIP/GLS2	-0.911 [-1.72, -0.29]	1.63	0.595	3 (rs7302925-rs2657879)	56861458	56865338			Yes	-0.926249567	-1	-0.937258672
12	R3HDM2/INHBC/INHBE	-5.13 [-6.49, -3.72]	11	2.48	7 (rs73115999-rs507562)	57778221	57849768		Leask		-0.986122671	-1	-0.983241399
12	---	-0.986 [-1.57, -0.445]	0.998	1.01	1 (rs12318839)	78776597	78776597			Yes	-0.994	-1	-1
12	HNF1A	1.67 [1.2, 2.17]	1.64	1.77	1 (rs1800574)	121416864	121416864				1	1	1
13	DACH1	-1.98 [-2.73, -1.39]	1.97	2.25	5 (rs7981995-rs626277)	72332750	72347696		Leask		-0.95338315	-1	-0.888362228
13	DACH1	-2.01 [-2.77, -1.32]	1.99	2.24	2 (rs932768-rs626277)	72347501	72347696		Leask		-0.963744095	-1	-0.957939785
14	SOS2	-1.39 [-2.05, -0.663]	1.43	1.39	3 (rs61755579-rs72681869)	50655307	50655357			Yes	-0.993998889	-1	-1
15	NRG4	-2.82 [-4.29, -1.42]	3.29	2.51	1 (rs8024155)	76280307	76280307		Leask		-1	-1	-1
15	KIAA1199	-1.11 [-1.84, -0.446]	0.908	1.48	5 (rs111845410-rs16972495)	81136027	81148739			Yes	-0.960277137	-1	-0.833363955
15	KIAA1199	-1.12 [-1.84, -0.437]	0.908	1.47	3 (rs12595345-rs16972495)	81137513	81148739			Yes	-0.969968987	-1	-0.833363955
15	IGF1R	-2.68 [-3.75, -1.52]	5.87	1.27	4 (rs907808-rs12437561)	99280254	99314621				-0.992765281	-1	-0.959422152
16	UMOD/PDILT	-2.52 [-3.77, -1.32]	0.767	9.89	9 (rs1123670-rs12917707)	20345615	20367690		Leask		-0.929490801	-0.97615012	-0.885621939
16	UMOD/PDILT	-2.37 [-3.61, -1.24]	0.766	7.72	6 (rs9646256-rs12917707)	20352756	20367690		Leask		-0.989720711	-1	-0.983131343
16	LOC105371257	-2.25 [-3.24, -1.5]	1.46	3.54	1 (rs12927956)	51755371	51755371			Yes	-0.996	-1	-1
17	BCAS3	2.34 [1.38, 3.19]	0.987	5.92	7 (rs9904048-rs9895661)	59431266	59456589		Leask		0.997004722	0.999988492	1
17	BCAS3	2.34 [1.4, 3.19]	0.984	5.91	5 (rs1990292-rs7219624)	59444758	59460164		Leask		0.997455574	0.998574882	1
17	BCAS3	2.34 [1.4, 3.19]	0.984	5.91	4 (rs9895661-rs7219624)	59456589	59460164		Leask		0.997457572	0.998574882	1
17	BCAS3/---/TBX2/C17orf82	1.66 [0.913, 2.51]	0.823	3.95	16 (rs2286530-rs878745)	59470055	59502319		Leask		0.95474766	0.800837548	1
19	KIAA1683/JUND/---	0.849 [0.373, 1.38]	0.918	1.08	22 (rs73523118-rs12610691)	18371452	18398335			Yes	0.909038753	0.742212789	1
19	KIAA1683/JUND/---	0.85 [0.373, 1.38]	0.918	1.08	23 (rs73523118-rs11673466)	18377274	18408839			Yes	0.909010219	0.742212789	1
19	KIAA1683/JUND/---	0.856 [0.441, 1.44]	0.92	1.08	14 (rs3746186-rs58160291)	18371452	18401142			Yes	0.914406335	0.772133535	1
19	SLC7A9/CEP89	3.84 [1.85, 5.2]	2.57	7.81	16 (rs78676942-rs11668957)	33349295	33370084				0.870144584	0.734793539	0.982739485
19	SLC7A9/CEP89	4.4 [2.1, 6.33]	2.6	10.3	8 (rs2287880-rs745960)	33356891	33364628				0.867333401	0.696071563	0.988386259
19	SLC7A9	2.69 [1.59, 3.78]	1.6	4.95	2 (rs12460876-rs8101881)	33347439	33408977			Yes	0.987070777	0.98316148	1
19	SLC7A9/CEP89	2.01 [1.17, 3.01]	1.59	3.34	11 (rs12460876-rs11668957)	33356891	33408977				0.896342415	0.762759873	1
19	ZNF816-ZNF321P/ZNF816	0.727 [0.394, 1.09]	0.931	0.802	7 (rs12459037-rs10410213)	53448974	53464639			Yes	0.878456518	0.867770912	0.899982039
19	ZNF816-ZNF321P/ZNF816/ZNF702P	0.723 [0.392, 1.05]	0.931	0.797	12 (rs12459037-rs3848563)	53448974	53480407			Yes	0.876338463	0.857936743	0.905424006
19	ZNF816-ZNF321P/ZNF816/ZNF702P	0.728 [0.414, 1.1]	0.931	0.802	9 (rs12459037-rs7255997)	53448974	53474321			Yes	0.878464795	0.867770912	0.899982039
19	ZNF816-ZNF321P/ZNF816/ZNF702P	0.718 [0.392, 1.05]	0.931	0.796	14 (rs12610471-rs329730)	53450533	53465100			Yes	0.871202012	0.796401165	0.905424006
19	ZNF816-ZNF321P/ZNF816	0.728 [0.414, 1.1]	0.932	0.802	6 (rs34893968-rs10415950)	53449960	53482629			Yes	0.878644612	0.867770912	0.899982039
20	PIGU/TP53INP2/NCOA6/GGT7	-1.82 [-2.86, -0.923]	1.54	3.27	19 (rs34204895-rs2076668)	33193313	33437621		Leask		-0.827363314	-1	-0.780604157
20	PIGU/TP53INP2/NCOA6/GGT7	-1.82 [-2.86, -0.923]	1.54	3.27	17 (rs6142206-rs2076668)	33212055	33437621		Leask		-0.827414663	-1	-0.780604157
20	CYP24A1	-2.12 [-2.9, -1.24]	1.53	3.53	3 (rs4809954-rs17217119)	52738571	52742590				-0.921264522	-1	-0.814567121
20	CYP24A1	-2.12 [-2.9, -1.24]	1.53	3.53	4 (rs4809954-rs2616278)	52738571	52744525				-0.921317902	-1	-0.814567121
20	CYP24A1	-2.42 [-3.41, -1.51]	1.53	3.94	2 (rs17217119-rs2616278)	52742590	52744525				-0.997985346	-1	-1
20	CYP24A1	-1.37 [-2.1, -0.589]	0.889	2.2	1 (rs2762942)	52788925	52788925				-0.986	-1	-1
20	GNAS	-0.864 [-1.48, -0.351]	0.785	1.09	5 (rs2057291-rs3730168)	57472043	57478939				-0.943246771	-1	-0.888812613
21	CLDN14	-1.72 [-2.56, -0.924]	2.69	1.15	2 (rs219780-rs219776)	37833307	37834835		Leask		-0.994223121	-1	-0.984917429
22	MMP11/SMARCB1	-0.868 [-1.43, -0.395]	0.8	1	3 (rs738792-rs738794)	24121378	24134758			Yes	-0.993089348	-1	-0.991995443
*all scaled by 1E4
